# Supplementary material for: AlphaFold predictions of fold-switched conformations are driven by structure memorization
Source: Nat Commun. 2024 Aug 24;15:7296. doi: 10.1038/s41467-024-51801-z (PMC11344769; doi:10.1038/s41467-024-51801-z)
Supplement: Supplementary file 5 — Supplementary Data 2 [file 41467_2024_51801_MOESM5_ESM.xlsx]

## Sheet: #runs
for 92 fold-switching pairs
AF-cluster	AF2.3.1 (with and w/o templates)	AF2_multimer (with and w/o templates, with and w/o templates	AF2 using single sequences (AF2.20, AF2.3.1 and AF2_multimer	AF3 server
202930	1820	4660	1050	770
For new PDBs (Sa1_V90T_30C and BCCIPa)
AF-cluster	AF2.3.1 (with and w/o templates)	AF2_multimer (with and w/o templates, with and w/o partner)	AF3 server
6930	20	80	15
RfaH variants
AF-cluster	AF2.3.1 (with and w/o templates)	AF2_multimer (with and w/o templates, with and w/o partner)	AF3 server
168020	110	440	45

## Sheet: AF2.2.0
PDB1	PDB2	Found
1qs8_B	1miq_B	both	** from Protein Science paper	** red are ones only predicted successfully using AF2.2.0
2kxo_A	3r9j_C	both
2p3v_D	2p3v_A	both
6c6s_D	2oug_C	both
1kct_A	3t1p_A	both
3j7w_B	3j7v_E	both
6z4u_A	7kdt_B	both
4yhd_G	7ahl_E	both

## Sheet: AF2.3.1
PDB1	PDB2	Found	with templates		PDB1	PDB2	Found	no templates		combining results
2a73_B	3l5n_B	both			2bzy_B	2lqw_A	both			2kxo_A	3r9j_C	** red are ones added new to the success list when AF2.3.1 was used
2bzy_B	2lqw_A	both			2k0q_A	2lel_A	both			2p3v_A	2p3v_D
2k0q_A	2lel_A	both			2kxo_A	3r9j_C	both			1ebo_E	5fhc_J
2kxo_A	3r9j_C	both			3tp2_A	5lj3_M	both			2a73_B	3l5n_B
3tp2_A	5lj3_M	both			2p3v_A	2p3v_D	both			2bzy_B	2lqw_A
4dxr_A	4dxt_A	both			4o0p_A	4o01_D	fold1			2k0q_A	2lel_A
2p3v_A	2p3v_D	both			4ow6_B	4ae0_A	fold1			3tp2_A	5lj3_M
4y0m_J	4xws_D	both			1ebo_E	5fhc_J	fold1			4dxr_A	4dxt_A
4o0p_A	4o01_D	fold2								4o0p_A	4o01_D
4ow6_B	4ae0_A	fold2								4ow6_B	4ae0_A
1ebo_E	5fhc_J	fold2								4y0m_J	4xws_D

## Sheet: AF2_multimer
PDB1	PDB2	Found	Monomer without partner, templates		PDB1	PDB2	Found	Predicted with partner, templates		combining results
2p3v_D	2p3v_A	both			6c6s_D	2oug_C	both			2a73_B	3l5n_B	** red are ones added new to the success list of AF2.3.1 when AF2_multimer was used
4dxr_A	4dxt_A	both			2p3v_D	2p3v_A	fold2			2bzy_B	2lqw_A
3tp2_A	5lj3_M	both			5hmg_A	3ztj_E	fold2			2p3v_D	2p3v_A
4o0p_A	4o01_D	both			3o44_A	1xez_A	fold1			3tp2_A	5lj3_M
5hmg_A	3ztj_E	both								4dxr_A	4dxt_A
2a73_B	3l5n_B	both								4o0p_A	4o01_D
1mnm_C	1mnm_D	fold2								4ow6_B	4ae0_A
5jyt_A	2qke_E	fold2								5hmg_A	3ztj_E
3o44_A	1xez_A	fold2								5jyt_A	2qke_E
4ow6_B	4ae0_A	fold2								6c6s_D	2oug_C
										3o44_A	1xez_A
										1mnm_C	1mnm_D
6c6s_D	2oug_C	both	Monomer without partner, no templates		PDB1	PDB2	Found	Predicted with partner,no templates
2p3v_D	2p3v_A	both
5hmg_A	3ztj_E	both			2bzy_B	2lqw_A	both
3o44_A	1xez_A	fold2

## Sheet: AF3
PDB1	PDB2	Found
6c6s_D	2oug_C	both	** red are ones only predicted successfully using AF3 server
3j7w_B	3j7v_G	both
1kct_A	3t1p_A	both
5jyt_A	2qke_E	both
2p3v_D	2p3v_A	both
3qy2_A	1qb3_A	both
5keq_F	1dzl_A	both

## Sheet: SPEACH_AF
PDB1	PDB2
1kct_A	3t1p_A	** data from Joseph
5ejb_C	1wp8_C
2a73_B	3l5n_B
6c6s_D	2oug_C
3j7w_B	3j7v_E
4y0m_J	4xws_D
2pbk_B	3njq_A	** red are ones only predicted successfully using SPEACH_AF

## Sheet: AF_cluster_colabfold1.3.0
PDB1	PDB2	Found
5jyt_A	2qke_E	both
6c6s_D	2oug_C	both
4y0m_J	4xws_D	both
5ejb_C	1wp8_C	both
4zt0_C	4cmq_B	both
2bzy_B	2lqw_A	both
5hmg_A	3ztj_E	both
2vfx_L	3gmh_L	both
1kct_A	3t1p_A	both
1x0g_A	1x0g_D	both

## Sheet: AF_cluster colabfold1.5.2
PDB1	PDB2	Found		combining results
4pyi_A	4pyj_A	both		1jfk_A	2nxq_B	** red are ones only predicted successfully using AF_cluster when compared to all other AF2 methods
3zwg_N	4tsy_D	both		2vfx_L	3gmh_L
4y0m_J	4xws_D	both		1x0g_A	1x0g_D
4zt0_C	4cmq_B	both		4zt0_C	4cmq_B
5ejb_C	1wp8_C	both		3zwg_N	4tsy_D
1jfk_A	2nxq_B	both		4n9w_A	4nc9_C
2qqj_A	4qds_A	both		4pyi_A	4pyj_A
1ebo_E	5fhc_J	both		2bzy_B	2lqw_A
5jyt_A	2qke_E	both		2kxo_A	3r9j_C
6c6s_D	2oug_C	both		2qqj_A	4qds_A
3tp2_A	5lj3_M	both		3tp2_A	5lj3_M
2kxo_A	3r9j_C	both		5hmg_A	3ztj_E
2bzy_B	2lqw_A	both		5ejb_C	1wp8_C
4n9w_A	4nc9_C	both		5jyt_A	2qke_E
				6c6s_D	2oug_C
				1kct_A	3t1p_A
				1ebo_E	5fhc_J
				4y0m_J	4xws_D

## Sheet: AF2_singleseqs
PDB1	PDB2
2bzy_B	2lqw_A		** AF2.3.1, AF2.2.0
2kxo_A	3r9j_C
2qqj_A	4qds_A
5ejb_C	1wp8_C
5jyt_A	2qke_E
6c6s_D	2oug_C

## Sheet: ACE
PDB1	PDB2
1ebo_E	5fhc_J		** data from Joseph	** red are ones only predicted successfully using ACE when compared to all other AF methods
1jfk_A	2nxq_B
1kct_A	3t1p_A
1mnm_C	1mnm_D
2k0q_A	2lel_A
2kxo_A	3r9j_C
2p3v_A	2p3v_D
2qqj_A	4qds_A
2vfx_L	3gmh_L
3zwg_N	4tsy_D
4dxr_A	4dxt_A
4n9w_A	4nc9_C
4pyi_A	4pyj_A
5jyt_A	2qke_E
6c6s_D	2oug_C
4o0p_A	4o01_D
3j7v_G	3j7w_B
1qs8_B	1miq_B
4y0m_J	4xws_D
1x0g_A	1x0g_D
4gqc_B	4gqc_C
2c1u_C	2c1v_B
2uy7_D	5flu_E
2jmr_A	4j3o_F
3low_A	3m1b_F
4qhf_A	4qhh_A
1jti_A	1ova_A
3uyi_A	3v0t_A
5f3k_A	5f5r_B
2mwf_A	2nnt_A
1uxm_K	2nam_A
4aal_A	4aan_A
3ejh_A	3m7p_A
3hde_A	3hdf_A
2axz_A	2grm_B
4twa_A	4ydq_B
3ifa_A	5et5_A
1rep_C	2z9o_B
2wcd_X	4phq_A
1xjt_A	1xju_B
5c1v_A	5c1v_B
1rkp_A	2h44_A
2lep_A	4hdd_A
5b3z_A	5bmy_A
2hdm_A	2n54_B
4rwn_A	4rwq_B
4q79_F	4uv2_D
1cee_B	2k42_A
1zk9_A	3jv6_A
4jph_B	5hk5_H
1iyt_A	2nao_F
3ews_A	3g0h_A
2ged_A	1nrj_B
1k0n_A	1rk4_A
4zrb_C	4zrb_H
1nqd_A	1nqj_B

[truncated: 1 more sheets: counts]
