# Supplementary material for: AlphaFold predictions of fold-switched conformations are driven by structure memorization
Source: Nat Commun. 2024 Aug 24;15:7296. doi: 10.1038/s41467-024-51801-z (PMC11344769; doi:10.1038/s41467-024-51801-z)
Supplement: Supplementary file 8 — Supplementary Data 5 [file 41467_2024_51801_MOESM8_ESM.xlsx]

## Sheet: All
			Fold1			Fold2
pdb1	pdb2	top1	top10	All	top1	top10	All
5tpn_A	1g2c_F	0	0	0	1	10	118
1h38_D	1qln_A	0	0	53	0	0	0
1k0n_A	1rk4_B	1	10	815	0	0	0
1mnm_C	1mnm_D	0	0	0	0	0	0
1nqd_A	1nqj_B	1	10	526	0	0	0
1qom_B	1noc_A	1	7	46	0	0	0
1qs8_B	1miq_B	1	10	252	0	0	0
1rep_C	2z9o_B	0	0	0	0	0	0
1uxm_K	2nam_A	1	10	3288	0	0	0
1wyy_B	5wrg_C	0	0	0	1	10	288
1x0g_A	1x0g_D	1	10	3084	0	0	0
1xjt_A	1xju_B	1	10	222	0	0	0
1xnt_A	3lqc_A	0	0	0	0	0	0
2a73_B	3l5n_B	1	6	7	0	0	0
2hdm_A	2n54_B	0	0	0	0	0	0
6c6s_D	2oug_C	0	0	146	1	5	81
3ejh_A	3m7p_A	1	10	450	0	0	0
3hde_A	3hdf_A	1	10	378	0	0	0
3ifa_A	5et5_A	1	8	460	0	0	0
3j7w_B	3j7v_G	0	0	0	1	8	76
3j97_M	1xtg_B	1	10	2515	0	0	0
3jv6_A	1zk9_A	1	10	333	0	0	0
3kuy_A	5c3i_F	1	9	60	0	0	0
3m1b_F	3low_A	1	10	1958	0	0	0
3o44_A	1xez_A	0	0	0	0	0	0
3qy2_A	1qb3_A	1	10	285	0	0	0
3tp2_A	5lj3_M	0	0	0	0	0	5
3uyi_A	3v0t_A	0	0	0	0	0	0
3zwg_N	4tsy_D	1	10	102	0	0	5
4aan_A	4aal_A	0	0	0	0	0	0
4gqc_C	4gqc_B	1	10	828	0	0	0
2jmr_A	4j3o_F	0	0	0	0	0	0
4jph_B	5hk5_H	0	0	0	0	0	0
4n9w_A	4nc9_C	1	10	1238	0	0	4
4o0p_A	4o01_D	0	0	0	0	0	0
4phq_A	2wcd_X	0	0	0	0	0	0
4pyi_A	4pyj_A	0	0	15	0	0	8
4qhf_A	4qhh_A	1	10	312	0	0	0
4rwn_A	4rwq_B	0	0	0	0	0	0
4uv2_D	4q79_F	1	10	306	0	0	17
4y0m_J	4xws_D	1	10	633	0	0	229
4zrb_C	4zrb_H	0	0	0	0	0	0
4zt0_C	4cmq_B	1	6	87	0	4	112
5aoe_B	5ly6_B	1	10	215	0	0	0
5c1v_A	5c1v_B	1	10	113	0	0	0
5ejb_C	1wp8_C	1	10	27	0	0	92
5flu_E	2uy7_D	0	0	2	0	0	0
3ztj_E	5hmg_A	1	10	99	0	0	0
5i2m_A	5i2s_A	0	0	0	0	0	0
5ine_A	3mko_A	0	4	26	0	0	0
5jzh_A	5jzt_G	1	10	77	0	0	0
5keq_F	1dzl_A	0	0	0	0	0	0
5l35_D	5l35_G	0	0	0	0	0	0
2kxo_A	3r9j_C	0	0	0	0	0	85
2k42_A	1cee_B	0	0	0	0	0	0
2h44_A	1rkp_A	0	0	0	0	0	0
2grm_B	2axz_A	0	0	0	0	0	0
2c1v_B	2c1u_C	0	0	0	0	0	0
3kds_G	2ce7_C	0	0	0	0	0	0
1nrj_B	2ged_B	1	10	168	0	0	0
2k0q_A	2lel_A	0	0	0	0	0	0
2lv1_A	6lni_A	0	0	0	0	0	0
2bzy_B	2lqw_A	0	0	3	1	10	1268
2kkw_A	2n0a_D	0	0	0	0	0	0
1iyt_A	2nao_F	0	0	0	0	0	0
2mwf_A	2nnt_A	0	0	0	0	0	0
1jfk_A	2nxq_B	0	0	0	0	0	160
2p3v_A	2p3v_D	0	0	0	0	0	0
5jyt_A	2qke_E	1	10	787	0	0	242
3ews_B	3g0h_A	0	0	0	0	0	0
2vfx_L	3gmh_L	0	0	5	1	10	167
4h2a_A	3j9c_A	0	0	0	0	0	0
2pbk_B	3njq_A	1	10	133	0	0	0
1kct_A	3t1p_A	0	0	0	0	3	332
3t5o_A	4a5w_B	0	0	0	0	0	0
4ow6_B	4ae0_A	0	0	0	0	0	0
3mee_A	4b3o_B	0	0	3	0	0	0
4dxr_A	4dxt_A	0	0	0	0	0	0
4g0d_Z	4fu4_C	0	0	0	0	0	0
2lep_A	4hdd_A	0	0	3	0	0	0
2qqj_A	4qds_A	1	10	219	0	0	12
4rmb_B	4rmb_A	0	0	0	0	0	0
3l9q_B	4rr2_D	0	0	0	0	0	0
4ydq_B	4twa_A	1	10	67	0	0	0
1svf_C	4wsg_C	1	10	286	0	0	0
5bmy_A	5b3z_A	0	0	0	0	0	218
3zxg_B	5ec5_P	0	0	0	0	0	0
5f5r_B	5f3k_A	1	9	510	0	0	0
1ebo_E	5fhc_J	1	9	180	0	0	12
2kb8_A	6vw2_A	0	0	0	0	0	0
4yhd_G	7ahl_E	1	10	178	0	0	0
6z4u_A	7kdt_B	0	0	0	0	0	0
	Top1 Fold1	Top10 Fold1	All Fold1	Top1 Fold2	Top10 Fold2	All Fold2
prediction success fraction	0.4	0.41	0.5	0.07	0.09	0.23

## Sheet: Medium quality
			Fold1			Fold2
pdb1	pdb2	top1	top10	All	top1	top10	All
5tpn_A	1g2c_F	0	0	0	0	0	0
1h38_D	1qln_A	0	0	45	0	0	0
1k0n_A	1rk4_B	1	10	342	0	0	0
1mnm_C	1mnm_D	0	0	0	0	0	0
1nqd_A	1nqj_B	1	10	526	0	0	0
1qom_B	1noc_A	1	7	46	0	0	0
1qs8_B	1miq_B	1	10	252	0	0	0
1rep_C	2z9o_B	0	0	0	0	0	0
1uxm_K	2nam_A	1	10	2494	0	0	0
1wyy_B	5wrg_C	0	0	0	0	0	0
1x0g_A	1x0g_D	1	10	2594	0	0	0
1xjt_A	1xju_B	1	10	219	0	0	0
1xnt_A	3lqc_A	0	0	0	0	0	0
2a73_B	3l5n_B	1	4	4	0	0	0
2hdm_A	2n54_B	0	0	0	0	0	0
6c6s_D	2oug_C	0	0	19	1	5	41
3ejh_A	3m7p_A	1	10	56	0	0	0
3hde_A	3hdf_A	1	10	346	0	0	0
3ifa_A	5et5_A	1	8	108	0	0	0
3j7w_B	3j7v_G	0	0	0	1	8	69
3j97_M	1xtg_B	1	10	1250	0	0	0
3jv6_A	1zk9_A	1	10	333	0	0	0
3kuy_A	5c3i_F	1	9	44	0	0	0
3m1b_F	3low_A	1	10	1757	0	0	0
3o44_A	1xez_A	0	0	0	0	0	0
3qy2_A	1qb3_A	1	10	261	0	0	0
3tp2_A	5lj3_M	0	0	0	0	0	5
3uyi_A	3v0t_A	0	0	0	0	0	0
3zwg_N	4tsy_D	1	10	102	0	0	0
4aan_A	4aal_A	0	0	0	0	0	0
4gqc_C	4gqc_B	1	10	828	0	0	0
2jmr_A	4j3o_F	0	0	0	0	0	0
4jph_B	5hk5_H	0	0	0	0	0	0
4n9w_A	4nc9_C	1	10	1213	0	0	2
4o0p_A	4o01_D	0	0	0	0	0	0
4phq_A	2wcd_X	0	0	0	0	0	0
4pyi_A	4pyj_A	0	0	15	0	0	8
4qhf_A	4qhh_A	1	10	312	0	0	0
4rwn_A	4rwq_B	0	0	0	0	0	0
4uv2_D	4q79_F	1	10	224	0	0	1
4y0m_J	4xws_D	1	10	603	0	0	153
4zrb_C	4zrb_H	0	0	0	0	0	0
4zt0_C	4cmq_B	1	6	16	0	4	12
5aoe_B	5ly6_B	1	10	189	0	0	0
5c1v_A	5c1v_B	1	10	111	0	0	0
5ejb_C	1wp8_C	1	10	22	0	0	5
5flu_E	2uy7_D	0	0	2	0	0	0
3ztj_E	5hmg_A	1	10	99	0	0	0
5i2m_A	5i2s_A	0	0	0	0	0	0
5ine_A	3mko_A	0	0	0	0	0	0
5jzh_A	5jzt_G	1	10	77	0	0	0
5keq_F	1dzl_A	0	0	0	0	0	0
5l35_D	5l35_G	0	0	0	0	0	0
2kxo_A	3r9j_C	0	0	0	0	0	0
2k42_A	1cee_B	0	0	0	0	0	0
2h44_A	1rkp_A	0	0	0	0	0	0
2grm_B	2axz_A	0	0	0	0	0	0
2c1v_B	2c1u_C	0	0	0	0	0	0
3kds_G	2ce7_C	0	0	0	0	0	0
1nrj_B	2ged_B	1	10	168	0	0	0
2k0q_A	2lel_A	0	0	0	0	0	0
2lv1_A	6lni_A	0	0	0	0	0	0
2bzy_B	2lqw_A	0	0	0	1	10	550
2kkw_A	2n0a_D	0	0	0	0	0	0
1iyt_A	2nao_F	0	0	0	0	0	0
2mwf_A	2nnt_A	0	0	0	0	0	0
1jfk_A	2nxq_B	0	0	0	0	0	89
2p3v_A	2p3v_D	0	0	0	0	0	0
5jyt_A	2qke_E	1	10	259	0	0	11
3ews_B	3g0h_A	0	0	0	0	0	0
2vfx_L	3gmh_L	0	0	4	1	10	167
4h2a_A	3j9c_A	0	0	0	0	0	0
2pbk_B	3njq_A	1	10	133	0	0	0
1kct_A	3t1p_A	0	0	0	0	3	314
3t5o_A	4a5w_B	0	0	0	0	0	0
4ow6_B	4ae0_A	0	0	0	0	0	0
3mee_A	4b3o_B	0	0	3	0	0	0
4dxr_A	4dxt_A	0	0	0	0	0	0
4g0d_Z	4fu4_C	0	0	0	0	0	0
2lep_A	4hdd_A	0	0	3	0	0	0
2qqj_A	4qds_A	1	10	184	0	0	4
4rmb_B	4rmb_A	0	0	0	0	0	0
3l9q_B	4rr2_D	0	0	0	0	0	0
4ydq_B	4twa_A	1	10	62	0	0	0
1svf_C	4wsg_C	1	10	106	0	0	0
5bmy_A	5b3z_A	0	0	0	0	0	126
3zxg_B	5ec5_P	0	0	0	0	0	0
5f5r_B	5f3k_A	1	9	506	0	0	0
1ebo_E	5fhc_J	0	0	0	0	0	0
2kb8_A	6vw2_A	0	0	0	0	0	0
4yhd_G	7ahl_E	1	10	178	0	0	0
6z4u_A	7kdt_B	0	0	0	0	0	0
	Top1 Fold1	Top10 Fold1	All Fold1	Top1 Fold2	Top10 Fold2	All Fold2
prediction success fraction	0.39	0.39	0.47	0.04	0.07	0.17

## Sheet: Good quality
			Fold1			Fold2
pdb1	pdb2	top1	top10	All	top1	top10	All
5tpn_A	1g2c_F	0	0	0	0	0	0
1h38_D	1qln_A	0	0	27	0	0	0
1k0n_A	1rk4_B	1	10	250	0	0	0
1mnm_C	1mnm_D	0	0	0	0	0	0
1nqd_A	1nqj_B	1	10	517	0	0	0
1qom_B	1noc_A	1	7	46	0	0	0
1qs8_B	1miq_B	1	10	249	0	0	0
1rep_C	2z9o_B	0	0	0	0	0	0
1uxm_K	2nam_A	1	10	1501	0	0	0
1wyy_B	5wrg_C	0	0	0	0	0	0
1x0g_A	1x0g_D	1	10	928	0	0	0
1xjt_A	1xju_B	1	10	209	0	0	0
1xnt_A	3lqc_A	0	0	0	0	0	0
2a73_B	3l5n_B	0	0	0	0	0	0
2hdm_A	2n54_B	0	0	0	0	0	0
6c6s_D	2oug_C	0	0	0	1	5	12
3ejh_A	3m7p_A	1	10	31	0	0	0
3hde_A	3hdf_A	1	10	252	0	0	0
3ifa_A	5et5_A	1	8	81	0	0	0
3j7w_B	3j7v_G	0	0	0	1	8	59
3j97_M	1xtg_B	0	0	0	0	0	0
3jv6_A	1zk9_A	1	10	300	0	0	0
3kuy_A	5c3i_F	0	0	0	0	0	0
3m1b_F	3low_A	1	10	1038	0	0	0
3o44_A	1xez_A	0	0	0	0	0	0
3qy2_A	1qb3_A	1	10	152	0	0	0
3tp2_A	5lj3_M	0	0	0	0	0	1
3uyi_A	3v0t_A	0	0	0	0	0	0
3zwg_N	4tsy_D	1	10	102	0	0	0
4aan_A	4aal_A	0	0	0	0	0	0
4gqc_C	4gqc_B	1	10	826	0	0	0
2jmr_A	4j3o_F	0	0	0	0	0	0
4jph_B	5hk5_H	0	0	0	0	0	0
4n9w_A	4nc9_C	1	10	1107	0	0	2
4o0p_A	4o01_D	0	0	0	0	0	0
4phq_A	2wcd_X	0	0	0	0	0	0
4pyi_A	4pyj_A	0	0	15	0	0	8
4qhf_A	4qhh_A	1	10	310	0	0	0
4rwn_A	4rwq_B	0	0	0	0	0	0
4uv2_D	4q79_F	1	10	105	0	0	0
4y0m_J	4xws_D	1	10	585	0	0	108
4zrb_C	4zrb_H	0	0	0	0	0	0
4zt0_C	4cmq_B	0	0	0	0	0	0
5aoe_B	5ly6_B	1	10	159	0	0	0
5c1v_A	5c1v_B	1	10	109	0	0	0
5ejb_C	1wp8_C	0	0	0	0	0	0
5flu_E	2uy7_D	0	0	2	0	0	0
3ztj_E	5hmg_A	1	10	99	0	0	0
5i2m_A	5i2s_A	0	0	0	0	0	0
5ine_A	3mko_A	0	0	0	0	0	0
5jzh_A	5jzt_G	1	10	70	0	0	0
5keq_F	1dzl_A	0	0	0	0	0	0
5l35_D	5l35_G	0	0	0	0	0	0
2kxo_A	3r9j_C	0	0	0	0	0	0
2k42_A	1cee_B	0	0	0	0	0	0
2h44_A	1rkp_A	0	0	0	0	0	0
2grm_B	2axz_A	0	0	0	0	0	0
2c1v_B	2c1u_C	0	0	0	0	0	0
3kds_G	2ce7_C	0	0	0	0	0	0
1nrj_B	2ged_B	1	10	155	0	0	0
2k0q_A	2lel_A	0	0	0	0	0	0
2lv1_A	6lni_A	0	0	0	0	0	0
2bzy_B	2lqw_A	0	0	0	0	0	0
2kkw_A	2n0a_D	0	0	0	0	0	0
1iyt_A	2nao_F	0	0	0	0	0	0
2mwf_A	2nnt_A	0	0	0	0	0	0
1jfk_A	2nxq_B	0	0	0	0	0	6
2p3v_A	2p3v_D	0	0	0	0	0	0
5jyt_A	2qke_E	1	10	45	0	0	0
3ews_B	3g0h_A	0	0	0	0	0	0
2vfx_L	3gmh_L	0	0	4	1	10	166
4h2a_A	3j9c_A	0	0	0	0	0	0
2pbk_B	3njq_A	1	10	133	0	0	0
1kct_A	3t1p_A	0	0	0	0	3	273
3t5o_A	4a5w_B	0	0	0	0	0	0
4ow6_B	4ae0_A	0	0	0	0	0	0
3mee_A	4b3o_B	0	0	0	0	0	0
4dxr_A	4dxt_A	0	0	0	0	0	0
4g0d_Z	4fu4_C	0	0	0	0	0	0
2lep_A	4hdd_A	0	0	0	0	0	0
2qqj_A	4qds_A	1	10	119	0	0	1
4rmb_B	4rmb_A	0	0	0	0	0	0
3l9q_B	4rr2_D	0	0	0	0	0	0
4ydq_B	4twa_A	1	10	62	0	0	0
1svf_C	4wsg_C	0	0	0	0	0	0
5bmy_A	5b3z_A	0	0	0	0	0	112
3zxg_B	5ec5_P	0	0	0	0	0	0
5f5r_B	5f3k_A	1	9	432	0	0	0
1ebo_E	5fhc_J	0	0	0	0	0	0
2kb8_A	6vw2_A	0	0	0	0	0	0
4yhd_G	7ahl_E	1	10	176	0	0	0
6z4u_A	7kdt_B	0	0	0	0	0	0
	Top1 Fold1	Top10 Fold1	All Fold1	Top1 Fold2	Top10 Fold2	All Fold2
prediction success fraction	0.32	0.32	0.37	0.03	0.04	0.12

## Sheet: High quality
			Fold1			Fold2
pdb1	pdb2	top1	top10	All	top1	top10	All
5tpn_A	1g2c_F	0	0	0	0	0	0
1h38_D	1qln_A	0	0	0	0	0	0
1k0n_A	1rk4_B	1	10	183	0	0	0
1mnm_C	1mnm_D	0	0	0	0	0	0
1nqd_A	1nqj_B	1	10	338	0	0	0
1qom_B	1noc_A	1	7	46	0	0	0
1qs8_B	1miq_B	1	10	218	0	0	0
1rep_C	2z9o_B	0	0	0	0	0	0
1uxm_K	2nam_A	1	10	499	0	0	0
1wyy_B	5wrg_C	0	0	0	0	0	0
1x0g_A	1x0g_D	1	10	55	0	0	0
1xjt_A	1xju_B	1	10	172	0	0	0
1xnt_A	3lqc_A	0	0	0	0	0	0
2a73_B	3l5n_B	0	0	0	0	0	0
2hdm_A	2n54_B	0	0	0	0	0	0
6c6s_D	2oug_C	0	0	0	0	0	0
3ejh_A	3m7p_A	0	0	0	0	0	0
3hde_A	3hdf_A	1	10	125	0	0	0
3ifa_A	5et5_A	1	8	63	0	0	0
3j7w_B	3j7v_G	0	0	0	0	0	0
3j97_M	1xtg_B	0	0	0	0	0	0
3jv6_A	1zk9_A	1	10	181	0	0	0
3kuy_A	5c3i_F	0	0	0	0	0	0
3m1b_F	3low_A	1	10	320	0	0	0
3o44_A	1xez_A	0	0	0	0	0	0
3qy2_A	1qb3_A	1	10	35	0	0	0
3tp2_A	5lj3_M	0	0	0	0	0	1
3uyi_A	3v0t_A	0	0	0	0	0	0
3zwg_N	4tsy_D	1	10	102	0	0	0
4aan_A	4aal_A	0	0	0	0	0	0
4gqc_C	4gqc_B	1	10	818	0	0	0
2jmr_A	4j3o_F	0	0	0	0	0	0
4jph_B	5hk5_H	0	0	0	0	0	0
4n9w_A	4nc9_C	1	10	445	0	0	0
4o0p_A	4o01_D	0	0	0	0	0	0
4phq_A	2wcd_X	0	0	0	0	0	0
4pyi_A	4pyj_A	0	0	15	0	0	8
4qhf_A	4qhh_A	1	10	303	0	0	0
4rwn_A	4rwq_B	0	0	0	0	0	0
4uv2_D	4q79_F	1	7	7	0	0	0
4y0m_J	4xws_D	1	10	211	0	0	2
4zrb_C	4zrb_H	0	0	0	0	0	0
4zt0_C	4cmq_B	0	0	0	0	0	0
5aoe_B	5ly6_B	1	10	15	0	0	0
5c1v_A	5c1v_B	1	10	51	0	0	0
5ejb_C	1wp8_C	0	0	0	0	0	0
5flu_E	2uy7_D	0	0	0	0	0	0
3ztj_E	5hmg_A	0	0	0	0	0	0
5i2m_A	5i2s_A	0	0	0	0	0	0
5ine_A	3mko_A	0	0	0	0	0	0
5jzh_A	5jzt_G	0	0	0	0	0	0
5keq_F	1dzl_A	0	0	0	0	0	0
5l35_D	5l35_G	0	0	0	0	0	0
2kxo_A	3r9j_C	0	0	0	0	0	0
2k42_A	1cee_B	0	0	0	0	0	0
2h44_A	1rkp_A	0	0	0	0	0	0
2grm_B	2axz_A	0	0	0	0	0	0
2c1v_B	2c1u_C	0	0	0	0	0	0
3kds_G	2ce7_C	0	0	0	0	0	0
1nrj_B	2ged_B	1	10	70	0	0	0
2k0q_A	2lel_A	0	0	0	0	0	0
2lv1_A	6lni_A	0	0	0	0	0	0
2bzy_B	2lqw_A	0	0	0	0	0	0
2kkw_A	2n0a_D	0	0	0	0	0	0
1iyt_A	2nao_F	0	0	0	0	0	0
2mwf_A	2nnt_A	0	0	0	0	0	0
1jfk_A	2nxq_B	0	0	0	0	0	0
2p3v_A	2p3v_D	0	0	0	0	0	0
5jyt_A	2qke_E	0	0	0	0	0	0
3ews_B	3g0h_A	0	0	0	0	0	0
2vfx_L	3gmh_L	0	0	1	1	10	145
4h2a_A	3j9c_A	0	0	0	0	0	0
2pbk_B	3njq_A	1	10	130	0	0	0
1kct_A	3t1p_A	0	0	0	0	3	167
3t5o_A	4a5w_B	0	0	0	0	0	0
4ow6_B	4ae0_A	0	0	0	0	0	0
3mee_A	4b3o_B	0	0	0	0	0	0
4dxr_A	4dxt_A	0	0	0	0	0	0
4g0d_Z	4fu4_C	0	0	0	0	0	0
2lep_A	4hdd_A	0	0	0	0	0	0
2qqj_A	4qds_A	1	10	72	0	0	0
4rmb_B	4rmb_A	0	0	0	0	0	0
3l9q_B	4rr2_D	0	0	0	0	0	0
4ydq_B	4twa_A	1	10	59	0	0	0
1svf_C	4wsg_C	0	0	0	0	0	0
5bmy_A	5b3z_A	0	0	0	0	0	50
3zxg_B	5ec5_P	0	0	0	0	0	0
5f5r_B	5f3k_A	1	9	99	0	0	0
1ebo_E	5fhc_J	0	0	0	0	0	0
2kb8_A	6vw2_A	0	0	0	0	0	0
4yhd_G	7ahl_E	1	10	135	0	0	0
6z4u_A	7kdt_B	0	0	0	0	0	0
	Top1 Fold1	Top10 Fold1	All Fold1	Top1 Fold2	Top10 Fold2	All Fold2
prediction success fraction	0.28	0.28	0.3	0.01	0.02	0.07

## Sheet: plots
data for FigS4A	All Models		Fold1	Fold2	Other		FigS3A
		Top1	0.4	0.07	0.53
		Top10	0.41	0.09	0.5
		All	0.5	0.23	0.27
	Medium
		Top1	0.39	0.04	0.57
		Top10	0.39	0.07	0.54
		All	0.47	0.17	0.36
	Good	Top1	0.32	0.03	0.65
		Top10	0.32	0.04	0.64
		All	0.37	0.12	0.51
	High	Top1	0.28	0.01	0.71
		Top10	0.28	0.02	0.7
		All	0.3	0.07	0.63
data for FigS4B		Fold1	Fold2	Other
	Top1	0.4	0.07	0.53	All		FigS3B
		0.39	0.04	0.57	Medium
		0.32	0.03	0.65	Good
		0.28	0.01	0.71	High
	Top10	0.41	0.09	0.5	All
		0.39	0.07	0.54	Medium
		0.32	0.04	0.64	Good
		0.28	0.02	0.7	High
	All	0.5	0.23	0.27	All
		0.47	0.17	0.36	Medium
		0.37	0.12	0.51	Good
		0.3	0.07	0.63	High
