# Supplementary material for: AlphaFold predictions of fold-switched conformations are driven by structure memorization
Source: Nat Commun. 2024 Aug 24;15:7296. doi: 10.1038/s41467-024-51801-z (PMC11344769; doi:10.1038/s41467-024-51801-z)
Supplement: Supplementary file 10 — Supplementary Data 7 [file 41467_2024_51801_MOESM10_ESM.xlsx]

## Sheet: Colabfold1.5.2
Total # models	#acceptable models	% acceptable models	fold-switching Variants	Total # models	#acceptable models	% acceptable models	Non fold-switching Variants
4100	2277	56	1	3200	877	27	7
10950	7091	65	2	28200	17128	61	8
12200	1208	10	3 (RfaH)	16750	10023	60	9
12250	1967	16	4	14850	3283	22	10
11200	3089	28	5	12900	464	4	13
13450	2712	20	6	12700	2226	18	14

## Sheet: Colabfold1.3
Total # models	#acceptable models	% acceptable models	fold-switching Variants	Total # models	#acceptable models	% acceptable models	Non fold-switching Variants
410	230	56	1	320	98	31	7
1095	689	63	2	2820	1766	63	8
1220	121	10	3 (RfaH)	1675	1028	61.4	9
1225	184	15	4	1485	319	21.5	10
1120	310	27.7	5	1290	47	3.6	13
1345	282	21	6	1290	228	18	14
