# Supplementary material for: AlphaFold predictions of fold-switched conformations are driven by structure memorization
Source: Nat Commun. 2024 Aug 24;15:7296. doi: 10.1038/s41467-024-51801-z (PMC11344769; doi:10.1038/s41467-024-51801-z)
Supplement: Supplementary file 12 — Source Data [file 41467_2024_51801_MOESM12_ESM.xlsx]

## Sheet: Figure 1
Figure 1a		AF2.2.0	AF2.3.1	AF2_multimer	AF3	SPEACH_AF	AF_Cluster	All_AF	ACE
	unique	2	9	5	2	1	7	12	36
	common	6	2	7	5	6	11	20	20
	total	8	11	12	7	7	18	32	56
Figure 1b	Method		%Fold1	%Fold2	%Other
	AF2.2.0		43	10	47
	AF2.3.1		37	14	49
	AF2_multimer		41	10	49
	AF3		49	19	32
	SPEACH_AF		53	4	43
	AF-cluster		50	20	30

## Sheet: Figure 2
	Categories
for both plots in Figure 2a	All Models		Fold1	Fold2	Other
		Top1	0.38	0.11	0.51
		Top10	0.41	0.12	0.47
		All	0.5	0.23	0.27
	Medium
		Top1	0.38	0.11	0.51
		Top10	0.41	0.12	0.47
		All	0.48	0.18	0.34
	Good	Top1	0.37	0.11	0.52
		Top10	0.39	0.12	0.49
		All	0.45	0.15	0.4
	High	Top1	0.3	0.05	0.65
		Top10	0.3	0.05	0.65
		All	0.34	0.08	0.58
Figure 2b	pdb_gs	composite_gs	pdb_es	composite_es	ground_states
	1nqj_B	58.8534	1nqd_A	69.4857	1nqj_B
	1noc_A	71.5238	1qom_B	70.4216	1noc_A
	1qs8_B	78.3608	1miq_B	74.8265	equilibrium
	2jmr_A	51.6061	4j3o_F	52.286	2jmr_A
	5hmg_A	70.1066	3ztj_E	68.4452	5hmg_A
	1dzl_A	62.986	5keq_F	58.7182	1dzl_A
	2vfx_L	77.0311	3gmh_L	67.4499	equilibrium
	2pbk_B	68.8895	3njq_A	69.6434	2pbk_B
	1kct_A	70.283	3t1p_A	70.5913	1kct_A
	4dxt_A	52.1943	4dxr_A	50.9294	4dxt_A
	2qqj_A	69.4381	4qds_A	69.1447	2qqj_A
	4wsg_C	13.929	1svf_C	60.9921	4wsg_C
	5b3z_A	70.3595	5bmy_A	76.7329	5b3z_A
	5et5_A	61.0601	3ifa_A	71.9688	5et5_A
	3uyi_A	58.8698	3v0t_A	71.3838	3uyi_A
	3zwg_N	83.209	4tsy_D	57.328	3zwg_N
	4aan_A	64.6946	4aal_A	73.7734	4aan_A
	4gqc_C	80.8537	4gqc_B	70.1424	4gqc_C
	4nc9_C	66.4951	4n9w_A	72.5629	4nc9_C
	4pyi_A	76.5605	4pyj_A	71.0881	4pyi_A
	4rwq_B	68.4202	4rwn_A	75.6875	4rwq_B
	4y0m_J	67.4087	4xws_D	63.9825	4y0m_J
	4zrb_C	68.4276	4zrb_H	68.8185	4zrb_C
	5c1v_A	82.7533	5c1v_B	76.8387	5c1v_A
	5l35_D	50.5857	5l35_G	55.4584	equilibrium
	2h44_A	84.911	1rkp_A	72.735	equilibrium
	2grm_B	53.3754	2axz_A	50.0966	equilibrium
	2c1v_B	75.107	2c1u_C	74.5354	2c1v_B
	2p3v_D	79.2044	2p3v_A	79.6014	equilibrium
	4twa_A	68.5209	4ydq_B	73.8939	4twa_A
	1h38_D	60.2314	1qln_A	69.8922	equilibrium
	1mnm_C	27.7286	1mnm_D	26.9274	equilibrium
	2oug_C	52.7854	6c6s_D	51.0245	2oug_C
	3j7w_B	45.1077	3j7v_G	53.1949	equilibrium
	4o0p_A	68.4783	4o01_D	68.9875	4o0p_A
	4qhf_A	70.0607	4qhh_A	31.7561	4qhf_A
	2uy7_D	59.9204	5flu_E	60.2838	2uy7_D
	5i2s_A	71.0009	5i2m_A	62.3771	5i2s_A
	5jzh_A	61.245	5jzt_G	32.0294	5jzh_A
	2k0q_A	35.4186	2lel_A	24.5414	2k0q_A
	2kkw_A	3.35006	2n0a_D	1.23695	2kkw_A
	1iyt_A	4.04017	2nao_F	1.39097	1iyt_A
	1jfk_A	38.1298	2nxq_B	26.8771	1jfk_A
	3t5o_A	31.6439	4a5w_B	23.9698	3t5o_A
	4ow6_B	69.8554	4ae0_A	68.6037	4ow6_B
	4g0d_Z	8.41938	4fu4_C	2.87766	equilibrium
	4rmb_B	50.9885	4rmb_A	50.9229	equilibrium
	5f3k_A	55.6963	5f5r_B	74.9921	5f3k_A
	6z4u_A	3.02308	7kdt_B	9.03626	6z4u_A
	5tpn_A	28.4273	1g2c_F	44.8011	5tpn_A
	1k0n_A	57.8695	1rk4_B	58.8048	1k0n_A
	1rep_C	36.6705	2z9o_B	57.6324	equilibrium
	1uxm_K	72.13	2nam_A	0.924408	1uxm_K
	1xjt_A	59.9609	1xju_B	62.4715	1xjt_A
	1xnt_A	61.4876	3lqc_A	70.3134	1xnt_A
	2a73_B	60.4698	3l5n_B	33.8391	2a73_B
	2hdm_A	42.6168	2n54_B	27.1157	equilibrium
	3hde_A	49.5466	3hdf_A	62.3115	3hde_A
	3j97_M	43.3995	1xtg_B	19.9329	3j97_M
	3jv6_A	68.057	1zk9_A	30.0673	3jv6_A
	5c3i_F	19.6852	3kuy_A	21.5775	5c3i_F
	3m1b_F	64.7166	3low_A	31.4687	3m1b_F
	1xez_A	77.91	3o44_A	67.8963	1xez_A
	3qy2_A	59.616	1qb3_A	47.2585	3qy2_A
	3tp2_A	71.4191	5lj3_M	56.3594	3tp2_A
	4jph_B	39.2461	5hk5_H	37.6785	4jph_B
	4phq_A	73.1644	2wcd_X	59.7002	4phq_A
	4uv2_D	53.1645	4q79_F	38.9711	4uv2_D
	4cmq_B	44.6479	4zt0_C	40.5273	4cmq_B
	5aoe_B	59.0921	5ly6_B	34.6824	5aoe_B
	5ejb_C	13.1337	1wp8_C	52.5359	5ejb_C
	5ine_A	28.0142	3mko_A	23.7189	5ine_A
	2kxo_A	33.5367	3r9j_C	15.3602	2kxo_A
	3kds_G	55.7467	2ce7_C	58.8889	3kds_G
	2ged_B	39.5266	1nrj_B	64.6922	2ged_B
	2bzy_B	35.0552	2lqw_A	51.4303	2bzy_B
	2mwf_A	13.0135	2nnt_A	3.14653	2mwf_A
	2qke_E	47.9462	5jyt_A	41.4097	2qke_E
	3ews_B	72.9503	3g0h_A	74.7386	3ews_B
	4h2a_A	63.4457	3j9c_A	43.0622	4h2a_A
	3mee_A	58.2539	4b3o_B	66.4881	3mee_A
	2lep_A	45.9157	4hdd_A	32.696	2lep_A
	3l9q_B	44.4054	4rr2_D	61.4958	3l9q_B
	3zxg_B	65.6383	5ec5_P	40.18	3zxg_B
	1ebo_E	43.1693	5fhc_J	16.8977	equilibrium
	4yhd_G	73.5692	7ahl_E	63.7086	4yhd_G

## Sheet: Figure S2
Figure S2 b		AF2.2.0	AF2.3.1	AF2_multimer	AF3	SPEACH_AF	AF_Cluster	All_AF	ACE
	unique	1	9	2	2	1	6	11	39
	common	7	1	5	3	5	7	17	17
	total	8	10	7	5	6	13	28	56

## Sheet: Figure S3
	Categories
Figures S3 a and b	All Models		Fold1	Fold2	Other
		Top1	0.4	0.07	0.53
		Top10	0.41	0.09	0.5
		All	0.5	0.23	0.27
	Medium
		Top1	0.39	0.04	0.57
		Top10	0.39	0.07	0.54
		All	0.47	0.17	0.36
	Good	Top1	0.32	0.03	0.65
		Top10	0.32	0.04	0.64
		All	0.37	0.12	0.51
	High	Top1	0.28	0.01	0.71
		Top10	0.28	0.02	0.7
		All	0.3	0.07	0.63

## Sheet: Figure S4
AF231	with templates			AF231	no templates
	Fold1	Fold2	Other			Fold1	Fold2	Other
All	76	17	90		All	67	14	102
Medium	75	16	92		Medium	66	12	105
Good	71	13	99		Good	61	10	112
High	62	12	109		High	52	7	123
	Fold1	Fold2	Other			Fold1	Fold2	Other
All	0.42	0.09	0.49		All	0.37	0.08	0.56
Medium	0.41	0.09	0.5		Medium	0.36	0.07	0.57
Good	0.39	0.07	0.54		Good	0.33	0.05	0.61
High	0.34	0.07	0.6		High	0.29	0.04	0.68

## Sheet: Figure S5
		Fold1	Fold2	Other			Fold1	Fold2	Other
	All	77	17	90		All	68	14	102
	Medium	77	14	93		Medium	67	12	105
	Good	69	11	104		Good	62	10	112
	High	59	7	118		High	53	7	123
		Fold1	Fold2	Other			Fold1	Fold2	Other
	All	0.42	0.09	0.49		All	0.37	0.08	0.55
	Medium	0.42	0.08	0.51		Medium	0.36	0.07	0.57
	Good	0.38	0.06	0.57		Good	0.34	0.05	0.61
	High	0.32	0.04	0.64		High	0.29	0.04	0.67

## Sheet: Figure S9
Wavelength (nm)	Variant 1	Variant 2	Variant 3	Variant 4	Variant 5	Variant 6	Variant 7	Variant 8	Variant 9	Variant 10	NIH-13
260	80.5356	88.7942	91.9628	184.602	-80.5335	-15.4498	-24.0124	58.1092	62.6189	30.4617	-102.548
259	57.6757	57.4802	131.251	173.331	-89.4323	-32.5605	-9.90527	43.368	59.1736	70.5895	-86.2699
258	76.8372	86.2866	101.805	123.782	-86.3818	12.2401	-9.07168	52.861	49.6768	25.4854	-100.059
257	98.0188	56.7441	125.755	156.507	-27.0991	-3.92623	9.83866	6.24296	45.0386	73.4899	-104.944
256	71.6722	92.369	131.352	149.364	-85.0426	-21.8803	-30.982	-11.3239	35.6888	35.7765	-97.4072
255	51.2425	48.0207	82.9074	139.662	-79.7736	-31.421	-55.8488	-19.2395	48.3959	19.5042	-80.3495
254	49.6768	80.5262	85.5781	102.216	-76.656	-62.5977	-52.2776	-29.8643	39.1927	20.6196	-83.2172
253	67.0928	20.1799	11.2804	62.1893	-123.336	-58.5215	-48.1385	-16.1937	48.5767	-47.3862	-133.868
252	62.1366	27.8986	41.5452	99.92	-141.462	-86.7557	-64.6167	-19.7213	28.2881	45.8431	-149.83
251	20.7823	-6.94269	-9.23919	79.358	-150.999	-106.721	-70.3851	-77.678	1.78774	-7.23191	-162.092
250	71.7687	-19.3413	-37.1065	69.4	-161.2	-149.437	-81.9589	-22.8929	35.3506	-10.6111	-146.382
249	-8.80896	-41.7306	-27.2965	-24.57	-186.879	-188.175	-130.629	-94.9699	-10.7058	-5.55157	-206.104
248	-31.3942	-80.5118	-94.0292	-16.2541	-231.955	-223.348	-171.572	-124.751	-29.3994	-35.9559	-227.981
247	-87.9271	-105.052	-154.589	-92.3798	-296.278	-315.705	-232.772	-203.723	-71.7877	-130.433	-280.782
246	-120.199	-181.818	-219.557	-138.981	-381.72	-369.816	-279.506	-237.411	-116.554	-147.873	-277.664
245	-199.074	-254.476	-274.883	-207.077	-464.718	-488.181	-366.261	-324.378	-151.248	-128.938	-336.647
244	-269.339	-308.579	-411.519	-301.167	-561.134	-609.681	-435.521	-389.811	-214.759	-235.558	-357.619
243	-352.534	-423.236	-531.58	-411.945	-693.14	-744.461	-594.234	-506.349	-331.51	-342.361	-461.514
242	-452.676	-589.314	-688.03	-495.056	-930.265	-918.081	-714.998	-626.921	-406.293	-436.23	-505.324
241	-554.642	-732.514	-900.57	-672.221	-1095.08	-1132.37	-896.063	-777.957	-544.579	-628.266	-574.087
240	-711.141	-881.038	-1119.14	-804.639	-1338.92	-1375.28	-1159.38	-959.596	-710.699	-697.053	-671.714
239	-828.858	-1096.44	-1368.28	-1018.26	-1651.16	-1636.88	-1385.65	-1172.85	-898.619	-864.312	-770.644
238	-1023.31	-1282.5	-1702.89	-1248.22	-1965.66	-1983.22	-1730.95	-1348.18	-1096.57	-979.928	-924.303
237	-1185.29	-1586.98	-1983.57	-1481.04	-2385.7	-2360.98	-2133.92	-1623.29	-1377.24	-1192.72	-1127.25
236	-1385.37	-1925.42	-2394.01	-1800.23	-2852.7	-2802.34	-2630.37	-1878.46	-1655.22	-1410.3	-1362.8
235	-1560.79	-2243.89	-2857.94	-2152.6	-3444.17	-3336.03	-3134.71	-2170.74	-2018.88	-1699.88	-1691.21
234	-1819.82	-2687.61	-3341.63	-2587.17	-4028.2	-3943.77	-3777.47	-2439.41	-2392.81	-1998.76	-2116.53
233	-2073.26	-3193.76	-3906.73	-2973.37	-4656.59	-4546.87	-4424.47	-2794.76	-2821.61	-2331.9	-2559.14
232	-2386.05	-3751.46	-4509.5	-3533.86	-5352.64	-5228.07	-5035.87	-3116.92	-3307.06	-2662.1	-2999.12
231	-2769.9	-4409.66	-5174.79	-4001.64	-6147.09	-5935.36	-5630.03	-3471.27	-3832.19	-3086.88	-3421.39
230	-3258.83	-5058.3	-5821.16	-4679.49	-6932.98	-6651.51	-6116.35	-3864.48	-4299.49	-3405.36	-3791.36
229	-3760.84	-5809.41	-6422.85	-5213.85	-7816.63	-7364.88	-6531.58	-4299.84	-4835.57	-3825.61	-4037.73
228	-4290.15	-6511.4	-7064.92	-5821.41	-8650.84	-8072.21	-6902.97	-4681.1	-5278.75	-4309.4	-4317.01
227	-4842.73	-7175.46	-7625.53	-6464.45	-9495.83	-8797.83	-7244.47	-5181.02	-5629.09	-4606.15	-4548.96
226	-5388.64	-7851.49	-8092.51	-7029.7	-10296.3	-9459.41	-7491.85	-5566.83	-5907.27	-5064.78	-4801.87
225	-5899.73	-8477.2	-8568.65	-7616.05	-11161.3	-10137.8	-7717.3	-6004.03	-6171.67	-5493.97	-5094.48
224	-6434.91	-9270.31	-8950.68	-8120.1	-11902.9	-10770.5	-7922.86	-6441.2	-6403.48	-5739.42	-5408.58
223	-6950.87	-9734.16	-9268.17	-8539.15	-12675.1	-11345.1	-8120.45	-6915.77	-6539.3	-5970.32	-5664.31
222	-7439.37	-10312	-9533.3	-8918.95	-13296.5	-11824.2	-8259.67	-7257.92	-6705.24	-6134.28	-5976.89
221	-7876.15	-10607.8	-9698.93	-9087.11	-13830.3	-12231.5	-8352.84	-7678.42	-6826.78	-6449.55	-6210.87
220	-8282.24	-10987.8	-9782.74	-9243.25	-14264.3	-12551.9	-8452.72	-7941.86	-6957.34	-6546.66	-6475.93
219	-8649.02	-11074.8	-9760.27	-9335.35	-14485.6	-12698.5	-8460.5	-8216.21	-7104.85	-6694.48	-6691.21
218	-8907.13	-11339.1	-9755.33	-9384.43	-14635.3	-12851.9	-8534.53	-8321.66	-7105.49	-6765.42	-6940.6
217	-9134.41	-11467.8	-9689.4	-9471.62	-14746.8	-13034.3	-8565.23	-8313.46	-7170.79	-6810.31	-7034.65
216	-9396.49	-11616.4	-9632.17	-9483.25	-14878.7	-13159.7	-8568.58	-8334.6	-7112.99	-6836.21	-7187.76
215	-9601.21	-11790.8	-9604.76	-9562.25	-14983.9	-13315.1	-8595.76	-8199.9	-7083.22	-6906.29	-7285.17
214	-9837.76	-11867.7	-9574.29	-9653.34	-15144.2	-13486	-8533.33	-8251.33	-7108.44	-6950.08	-7298.09
213	-10129.6	-12029.4	-9589.08	-9810.9	-15361.4	-13753.5	-8545.83	-8127.86	-7160.75	-6996.06	-7436.61
212	-10446.1	-12156	-9750.71	-10020.5	-15571.2	-14202.5	-8548.78	-8203.52	-7271.35	-7181.67	-7464.81
211	-10813.9	-12528.5	-10055.2	-10452.6	-15990.6	-14756.5	-8643.86	-8269.02	-7409.76	-7469.18	-7659.48
210	-11199.1	-12833.8	-10399.4	-10903.2	-16365.4	-15377.7	-8650.7	-8424.45	-7619.89	-7677.85	-7835.37
209	-11601.7	-13103.7	-10751	-11335.3	-16721.2	-15854.9	-8645.41	-8374.85	-7832.21	-7910.09	-7936.07
208	-11758.5	-13420.3	-10884.7	-11742.6	-16981.2	-16190.4	-8338.93	-8356.08	-7894.6	-8021.23	-8019.61
207	-11745.1	-13192.4	-10746	-12042.8	-16751.5	-16231	-7816.5	-8075.63	-7799.18	-7793.03	-7868.89
206	-11307.2	-12712.6	-10256.5	-12150.8	-16013.6	-15972	-6953.02	-7495.86	-7554.93	-7344.89	-7581.47
205	-10359.9	-12013.3	-9273.86	-11986.3	-15006.8	-15399.2	-5890.03	-6599.98	-7007.84	-6558.56	-6987.89
204	-8928.06	-11127.9	-8068.31	-11445.2	-13056.4	-14594.4	-4598.74	-5525.41	-6112.72	-5393.49	-6291.23
203	-7384.39	-9885.3	-6570.38	-10524.9	-10843.4	-13582.1	-3422.84	-4388.61	-5410.89	-4208.43	-5429.47
202	-5347.51	-8119.69	-4668.83	-9266.81	-7839.3	-12510.9	-2295	-3221.59	-4253.42	-2753.04	-4381.62
201	-2992.48	-5697.34	-2408.69	-7464.26	-5444.88	-11002.3	-1355.13	-1507.12	-2924.29	-1282.9	-3057.12
200	-639.956	-2247.85	-94.7576	-5274.07	-2101.88	-8868.62	-268.622	115.965	-1227.12	705.311	-1619.82
199	1954.49	1661.66	2427.43	-2753.74	1242.86	-6504.15	960.414	2228.8	621.185	2777.55	-93.3838
198	4753.69	3170.33	4603	4.42664	4254.51	-3578.99	2089.96	4335.94	3795.75	4906.61	1651.17
197	6976.26	7658.65	6563.75	2224.2	6895.19	-115.613	3251.25	6829.08	5143.14	7239.39	3297.64
196	8152.95	11126.9	8109.37	3457.87	8702.24	3989.74	5156.39	9022.79	7379.49	9109.76	4564.86
195	9316.92	10611.8	9595.35	5049.75	10201.1	7720.52	6196.27	10437.5	8524.64	10566.8	5997.73
											7172.33
											7560.33
											8677.88
											9144.57
											6228.39
